# Supplementary material for: Microbiome sharing between children, livestock and household surfaces in western Kenya
Source: PLoS One. 2017 Feb 2;12(2):e0171017. doi: 10.1371/journal.pone.0171017 (PMC5289499; doi:10.1371/journal.pone.0171017)
Supplement: S3 Table — (CSV) [file pone.0171017.s009.csv]

Sample	Sample_Type	read_count	r1_average_quality	r2_average_quality	unfiltered_closed_otu_count	filtered_closed_otu_count	unfiltered_de_novo_otu_count	filtered_de_novo_otu_count	unfiltered_swarm_otu_count	filtered_swarm_otu_count	sex	age
Z08151677	Chicken	37322	32.8	26.8	148 (0%)	72 (0%)	1433 (57.57%)	520 (53.85%)	1330 (56.77%)	576 (59.72%)	Female	Adult
Z08151678	Chicken	10924	32.7	27.5	(%)	(%)	771 (33.33%)	612 (35.46%)	1032 (42.15%)	766 (47.65%)	Female	Adult
Z08151703	Chicken	3549	32.5	26.9	37 (0%)	35 (0%)	(%)	(%)	(%)	(%)	Female	Adult
Z08151716	Chicken	83658	31.6	26.6	369 (0%)	154 (0%)	3211 (55.71%)	696 (61.49%)	2084 (56.62%)	882 (61.79%)	Female	24 months
Z08151726	Chicken	14278	32.4	27.4	116 (0%)	76 (0%)	791 (35.15%)	527 (36.24%)	936 (46.69%)	688 (47.38%)	Female	1 year 2 months
Z08151734	Chicken	12178	32.4	26.3	(%)	(%)	520 (80.19%)	411 (78.59%)	816 (85.29%)	612 (86.11%)	Female	18 months
Z08151789	Chicken	16017	30.7	25.4	(%)	(%)	1117 (40.47%)	909 (40.15%)	(%)	(%)	Female	Adult
Z08151801	Chicken	168227	26	23.6	(%)	(%)	2480 (76.9%)	726 (76.86%)	1900 (71.16%)	821 (75.15%)	Female	9 months
Z08151845	Chicken	15342	30.9	26.1	194 (0%)	111 (0%)	987 (43.47%)	713 (45.3%)	1209 (53.93%)	931 (54.89%)	Female	Adult
Z08151847	Chicken	7895	32.9	27.6	(%)	(%)	(%)	(%)	795 (83.65%)	706 (85.55%)	Female	Adult
Z08151852	Chicken	24680	30.2	27	457 (0%)	315 (0%)	4260 (18.64%)	2629 (17.42%)	2530 (11.3%)	2018 (10.95%)	Female	Adult
Z08151883	Chicken	57353	26	23.4	(%)	(%)	541 (84.66%)	407 (83.29%)	768 (85.94%)	571 (88.09%)	Female	Adult
Z08151892	Chicken	78283	31.9	27.1	177 (0%)	92 (0%)	2463 (55.3%)	587 (59.63%)	1736 (73.62%)	763 (70.25%)	Female	Adult
Z08151897	Chicken	19408	32.6	27.8	217 (0%)	118 (0%)	1187 (18.79%)	633 (20.54%)	993 (28.9%)	569 (30.93%)	Male	Adult
Z08151940	Chicken	133135	31	26.6	368 (0%)	95 (0%)	2806 (61.94%)	513 (64.33%)	2423 (56%)	672 (64.29%)	Female	Adult
Z08151978	Chicken	215549	30.5	26.2	(%)	(%)	1761 (75.24%)	356 (83.15%)	1624 (80.54%)	549 (95.26%)	Female	Adult
Z08151990	Chicken	44086	30.9	26.6	(%)	(%)	2191 (58.42%)	1090 (62.02%)	1748 (53.09%)	684 (65.35%)	Female	Adult
Z08152010	Chicken	11919	32.9	26.7	(%)	(%)	548 (16.79%)	450 (17.33%)	647 (15.46%)	520 (12.88%)	Female	Adult
Z08152034	Chicken	5674	32.9	27.9	52 (0%)	45 (0%)	(%)	(%)	(%)	(%)	Female	Adult
Z08152037	Chicken	79555	31.4	26.5	(%)	(%)	2754 (68.34%)	681 (65.49%)	2268 (62.21%)	822 (72.99%)	Male	Adult
Z08152046	Chicken	53383	31	26.7	123 (0%)	84 (0%)	1493 (16.34%)	607 (15.49%)	947 (12.99%)	354 (18.36%)	Female	Adult
Z08152058	Chicken	22778	31.4	25.7	273 (0%)	203 (0%)	1074 (25.61%)	501 (22.95%)	933 (22.94%)	494 (28.14%)	Male	Adult
Z08152062	Chicken	17647	31.8	26.2	(%)	(%)	1041 (73.1%)	611 (69.23%)	1021 (65.52%)	724 (66.85%)	Male	Adult
Z08152064	Chicken	35416	28.2	23.9	(%)	(%)	1198 (81.47%)	788 (82.99%)	914 (78.67%)	559 (81.04%)	Female	Adult
Z08152072	Chicken	41204	32.7	27.6	298 (0%)	138 (0%)	2178 (41.51%)	774 (38.5%)	1721 (45.09%)	792 (43.43%)	Female	Adult
Z08152077	Chicken	69637	31	26.4	389 (0%)	138 (0%)	2669 (17.23%)	804 (17.04%)	1775 (31.21%)	643 (31.57%)	Female	Adult
Z08152087	Chicken	40131	30.2	26.1	253 (0%)	113 (0%)	1572 (30.22%)	683 (30.16%)	1481 (52.73%)	789 (50.44%)	Male	Adult
Z08152120	Chicken	50570	24.806	23.162	(%)	(%)	1219 (86.14%)	732 (85.52%)	999 (81.98%)	786 (85.5%)	Female	Adult
Z08152184	Chicken	51679	31.1	26	(%)	(%)	1880 (85.27%)	857 (87.98%)	1175 (77.28%)	520 (83.46%)	Female	Adult
Z08152217	Chicken	25827	30.7	25.9	263 (0%)	227 (0%)	2115 (32.1%)	1256 (32.64%)	1544 (26.17%)	771 (25.55%)	Female	Adult
Z08152240	Chicken	10099	30.9	26.4	(%)	(%)	(%)	(%)	946 (78.96%)	885 (79.21%)	Female	Adult
Z08161303	Chicken	167848	30.8	26.2	371 (0%)	188 (0%)	4939 (45.74%)	1178 (60.02%)	3101 (37.76%)	842 (55.58%)	Female	Adult
Z08161306	Chicken	19389	33.2	27	(%)	(%)	333 (10.51%)	186 (12.37%)	310 (13.23%)	214 (9.81%)	Male	Adult
Z08161321	Chicken	227958	31.7	26.8	185 (0%)	148 (0%)	3833 (78.92%)	545 (82.57%)	2391 (69.89%)	658 (79.03%)	Female	Adult
Z08161330	Chicken	30294	25.9	23.1	(%)	(%)	(%)	(%)	728 (69.23%)	642 (68.38%)	Female	Adult
Z08161333	Chicken	57945	29.095	27.368	617 (0%)	223 (0%)	3414 (13.94%)	1226 (12.4%)	1765 (7.82%)	736 (3.8%)	Female	Adult
Z08151671	Cooking Area - Inside	152037	31.4	26.4	2068 (0%)	506 (0%)	11814 (10.22%)	1893 (9.51%)	8242 (4.04%)	1425 (2.53%)
Z08151675	Cooking Area - Inside	15343	32.5	27.5	213 (0%)	113 (0%)	1272 (11.56%)	850 (11.41%)	999 (5.51%)	625 (4.64%)
Z08151684	Cooking Area - Inside	25575	30.6	25.3	(%)	(%)	2033 (19.18%)	1078 (19.11%)	1756 (14.18%)	1013 (14.41%)
Z08151694	Cooking Area - Inside	321987	31.1	26.1	2858 (0%)	435 (0%)	20180 (9.67%)	1997 (7.06%)	11353 (4.25%)	1311 (1.37%)
Z08151704	Cooking Area - Inside	24573	32.7	27.6	417 (0%)	168 (0%)	2721 (4.23%)	1383 (3.62%)	1754 (1.77%)	929 (0.97%)
Z08151714	Cooking Area - Inside	29080	32.6	26.1	(%)	(%)	989 (11.32%)	412 (9.95%)	1293 (7.27%)	578 (7.44%)
Z08151717	Cooking Area - Inside	15009	31.7	26	(%)	(%)	879 (16.15%)	750 (16%)	1108 (19.13%)	733 (18.96%)
Z08151729	Cooking Area - Inside	37106	32.6	26.4	(%)	(%)	1487 (14.66%)	599 (12.52%)	1759 (11.26%)	658 (8.51%)
Z08151737	Cooking Area - Inside	63460	31.4	26.6	(%)	(%)	2660 (16.35%)	750 (14.4%)	2116 (13.28%)	703 (14.08%)
Z08151745	Cooking Area - Inside	32025	32.7	27.7	335 (0%)	129 (0%)	2762 (1.92%)	1172 (1.37%)	1449 (2%)	596 (0.84%)
Z08151754	Cooking Area - Inside	254513	31.1	26.7	988 (0%)	309 (0%)	18630 (18.87%)	2313 (16.39%)	13786 (13.83%)	1350 (8.07%)
Z08151804	Cooking Area - Inside	163806	30.066	27.31	481 (0%)	135 (0%)	7942 (9.2%)	1558 (8.54%)	3439 (6.05%)	690 (4.93%)
Z08151857	Cooking Area - Inside	18961	30.6	25.5	(%)	(%)	1383 (10.41%)	1179 (10.77%)	1300 (5.31%)	847 (5.31%)
Z08151877	Cooking Area - Inside	92633	28.163	26.494	318 (0%)	116 (0%)	4452 (6.22%)	1433 (6.42%)	2015 (5.56%)	727 (3.16%)
Z08151880	Cooking Area - Inside	39359	32.4	25.9	(%)	(%)	1758 (16.5%)	1155 (15.32%)	1718 (9.84%)	618 (6.8%)
Z08151896	Cooking Area - Inside	105372	31.418	28.313	460 (0%)	202 (0%)	6774 (6.29%)	1628 (5.47%)	3466 (3.89%)	765 (3.27%)
Z08151901	Cooking Area - Inside	143639	32.7	27.6	872 (0%)	164 (0%)	6954 (3.05%)	1131 (1.77%)	3440 (2.44%)	583 (0.86%)
Z08151938	Cooking Area - Inside	169880	25.8	23.1	856 (0%)	196 (0%)	5604 (5.12%)	1502 (3.66%)	3027 (2.84%)	781 (1.79%)
Z08151949	Cooking Area - Inside	26206	30.9	26.8	(%)	(%)	1665 (19.34%)	949 (16.97%)	2008 (11.6%)	1101 (10.81%)
Z08151951	Cooking Area - Inside	246572	30.059	27.085	553 (0%)	141 (0%)	7668 (10.81%)	1294 (7.19%)	5199 (5.71%)	676 (2.37%)
Z08151959	Cooking Area - Inside	39364	26.2	23.3	(%)	(%)	1476 (13.14%)	1142 (13.31%)	1545 (11.65%)	1103 (11.15%)
Z08151971	Cooking Area - Inside	25399	30.418	28.018	506 (0%)	323 (0%)	3294 (16.42%)	1997 (16.07%)	1483 (6.61%)	689 (4.79%)
Z08151976	Cooking Area - Inside	14603	30.7	26	(%)	(%)	2741 (17.8%)	2448 (16.46%)	(%)	(%)
Z08151981	Cooking Area - Inside	19813	28	24	(%)	(%)	2157 (7.6%)	1893 (7.18%)	1540 (3.38%)	1272 (3.54%)
Z08151991	Cooking Area - Inside	74559	30.881	28.829	597 (0%)	245 (0%)	(%)	(%)	(%)	(%)
Z08151997	Cooking Area - Inside	262713	31.5	26.6	3717 (0%)	755 (0%)	22930 (12.88%)	2448 (9.07%)	13635 (4.36%)	1719 (3.43%)
Z08152008	Cooking Area - Inside	30030	27.615	26.017	548 (0%)	369 (0%)	3437 (15.07%)	2426 (14.51%)	1400 (6.21%)	993 (4.23%)
Z08152018	Cooking Area - Inside	47477	32.2	26.4	(%)	(%)	5753 (22.96%)	1905 (19.84%)	4083 (14.67%)	1463 (11.28%)
Z08152023	Cooking Area - Inside	68893	30.515	28.573	(%)	(%)	6910 (21.72%)	2083 (21.56%)	4281 (12.22%)	1347 (12.1%)
Z08152035	Cooking Area - Inside	87885	30.7	26.5	678 (0%)	419 (0%)	8265 (17.24%)	2242 (15.39%)	5517 (8.95%)	1636 (8.92%)
Z08152043	Cooking Area - Inside	48521	29.756	28.146	1565 (0%)	727 (0%)	8124 (13.23%)	3001 (11%)	4286 (2.8%)	2156 (2.04%)
Z08152047	Cooking Area - Inside	197722	31.2	27.6	(%)	(%)	12370 (26.25%)	1537 (20.82%)	5046 (18.45%)	705 (18.87%)
Z08152052	Cooking Area - Inside	203103	30.483	27.719	1557 (0%)	399 (0%)	21189 (14.77%)	2909 (11.96%)	8739 (8.67%)	1753 (6.45%)
Z08152055	Cooking Area - Inside	34046	31	26.7	(%)	(%)	3591 (22.92%)	1548 (21.38%)	2522 (16.69%)	1188 (17.68%)
Z08152059	Cooking Area - Inside	98678	29.179	26.858	642 (0%)	499 (0%)	(%)	(%)	(%)	(%)
Z08152065	Cooking Area - Inside	100219	30.8	26.4	421 (0%)	317 (0%)	6097 (18.6%)	1455 (17.94%)	4319 (12.13%)	1014 (12.33%)
Z08152068	Cooking Area - Inside	70717	30.9	26.2	1055 (0%)	658 (0%)	10368 (19.35%)	2800 (19.29%)	4521 (9.53%)	1458 (7.75%)
Z08152090	Cooking Area - Inside	29453	30.654	27.021	(%)	(%)	3673 (21.84%)	1703 (21.14%)	1351 (14.36%)	662 (9.21%)
Z08152108	Cooking Area - Inside	53519	30.018	27.289	895 (0%)	351 (0%)	4130 (12.76%)	1470 (12.38%)	2735 (3.73%)	951 (2.21%)
Z08152125	Cooking Area - Inside	4120	32.7	28.2	151 (0%)	150 (0%)	(%)	(%)	(%)	(%)
Z08152127	Cooking Area - Inside	10170	32.7	27.6	263 (0%)	139 (0%)	(%)	(%)	617 (3.73%)	484 (3.72%)
Z08152134	Cooking Area - Inside	52752	30.41	27.863	745 (0%)	247 (0%)	4230 (11.35%)	1424 (11.38%)	2402 (3.79%)	1011 (4.55%)
Z08152139	Cooking Area - Inside	61024	27.874	26.432	175 (0%)	160 (0%)	3612 (15.67%)	1717 (14.39%)	2602 (7.34%)	1305 (5.82%)
Z08152166	Cooking Area - Inside	21690	31.2	27	(%)	(%)	1872 (23.93%)	1111 (22.95%)	1546 (20.96%)	993 (22.05%)
Z08152228	Cooking Area - Inside	52546	30.8	26.7	373 (0%)	162 (0%)	2732 (12.74%)	787 (12.07%)	1437 (6.68%)	415 (6.51%)
Z08152234	Cooking Area - Inside	34973	30.238	27.846	249 (0%)	183 (0%)	3452 (16.95%)	1716 (14.39%)	2216 (9.57%)	1105 (9.14%)
Z08152248	Cooking Area - Inside	41410	28.358	26.226	300 (0%)	144 (0%)	2010 (6.97%)	991 (6.26%)	1279 (2.81%)	607 (1.65%)
Z08152263	Cooking Area - Inside	88632	28.471	26.189	770 (0%)	359 (0%)	(%)	(%)	(%)	(%)
Z08152279	Cooking Area - Inside	10858	32.3	27.6	463 (0%)	394 (0%)	1815 (11.74%)	1461 (11.64%)	(%)	(%)
Z08161302	Cooking Area - Inside	16891	32.6	26.8	(%)	(%)	1962 (19.67%)	1270 (18.11%)	1856 (14.17%)	1128 (14.54%)
Z08161311	Cooking Area - Inside	17203	32.7	26.8	(%)	(%)	2987 (39.5%)	1885 (39.42%)	1777 (31.29%)	1190 (26.39%)
Z08161314	Cooking Area - Inside	229195	30.4	26.6	(%)	(%)	4331 (15.19%)	903 (10.96%)	5314 (7.04%)	1087 (5.61%)
Z08151679	Cooking Area - Outside	79475	31	26.9	(%)	(%)	12216 (25.99%)	3670 (23.22%)	9443 (18.32%)	2679 (15.9%)
Z08151747	Cooking Area - Outside	52334	32.6	27.8	651 (0%)	217 (0%)	4311 (5.94%)	1290 (5.27%)	2645 (3.14%)	755 (2.91%)
Z08151758	Cooking Area - Outside	156195	30.8	26.1	486 (0%)	224 (0%)	6181 (12.51%)	1434 (9.48%)	5009 (8.96%)	1043 (5.18%)
Z08151768	Cooking Area - Outside	17362	30.9	26.3	(%)	(%)	2834 (18%)	2224 (15.74%)	(%)	(%)
Z08151846	Cooking Area - Outside	32138	26.3	23.2	(%)	(%)	2545 (23.3%)	2050 (22.68%)	(%)	(%)
Z08151890	Cooking Area - Outside	19794	32.2	26.2	(%)	(%)	1693 (24.34%)	1132 (22.61%)	1819 (19.57%)	968 (14.98%)
Z08151915	Cooking Area - Outside	13705	32.5	27.7	850 (0%)	516 (0%)	3403 (8.08%)	2287 (7.56%)	1931 (2.69%)	1346 (2.6%)
Z08151987	Cooking Area - Outside	14816	32.3	27	524 (0%)	333 (0%)	2285 (15.67%)	1556 (15.23%)	1560 (5.77%)	1099 (5.46%)
Z08152006	Cooking Area - Outside	168941	31	27.2	(%)	(%)	9397 (28.45%)	1734 (27.1%)	6878 (20.4%)	1036 (11.97%)
Z08152028	Cooking Area - Outside	11204	32.8	26.6	(%)	(%)	1251 (15.19%)	1040 (13.37%)	1210 (7.19%)	928 (7.54%)
Z08152032	Cooking Area - Outside	15663	31.1	25.8	(%)	(%)	955 (17.8%)	697 (17.93%)	1092 (14.84%)	722 (13.43%)
Z08152074	Cooking Area - Outside	121757	30.125	27.049	1597 (0%)	432 (0%)	(%)	(%)	(%)	(%)
Z08152078	Cooking Area - Outside	69748	29.8	26.7	513 (0%)	389 (0%)	6803 (16.07%)	2145 (15.43%)	2988 (9.24%)	1184 (5.74%)
Z08152112	Cooking Area - Outside	45804	31.4	26.7	594 (0%)	447 (0%)	5604 (16.45%)	2133 (15.47%)	3673 (12.31%)	1495 (9.9%)
Z08152212	Cooking Area - Outside	18215	32.5	26.7	623 (0%)	428 (0%)	3152 (16.4%)	1865 (15.28%)	1823 (5.49%)	1193 (2.1%)
Z08152232	Cooking Area - Outside	16870	33	26.7	(%)	(%)	2896 (16.26%)	1793 (14.22%)	2230 (10.58%)	1411 (9.71%)
Z08161320	Cooking Area - Outside	50435	27.5	23.9	(%)	(%)	4097 (25.21%)	2036 (23.48%)	2605 (15.59%)	1472 (14.33%)
Z08151686	Cow	231676	30.2	26.9	738 (0%)	425 (0%)	20779 (23.51%)	3247 (21.34%)	9795 (16.03%)	2277 (10.8%)	Female	6
Z08151688	Cow	114132	30	27.1	377 (0%)	298 (0%)	11293 (20.88%)	2796 (19.74%)	8469 (17.2%)	2185 (14.55%)	Male	2
Z08151692	Cow	76498	30.2	26.3	307 (0%)	266 (0%)	8919 (19.93%)	2713 (20.05%)	6362 (15.86%)	2111 (14.5%)	Female	4
Z08151698	Cow	10689	33.7	26.7	226 (0%)	145 (0%)	2230 (13.05%)	1755 (11.79%)	1250 (6.96%)	993 (5.44%)	Male	2
Z08151701	Cow	10711	33.3	26.1	(%)	(%)	2482 (14.99%)	2078 (14.39%)	1537 (9.17%)	1337 (9.12%)	Male	5
Z08151707	Cow	37597	33.1	27.4	410 (0%)	191 (0%)	6112 (14.86%)	2126 (14.02%)	3683 (8.66%)	1463 (6.77%)	Female	6
Z08151712	Cow	102116	31.1	26.8	489 (0%)	194 (0%)	12065 (18.72%)	2703 (16.91%)	8902 (15.18%)	1694 (12.57%)	Female	5
Z08151721	Cow	65435	30.3	27.1	630 (0%)	281 (0%)	7709 (17.33%)	2564 (16.54%)	4579 (10.59%)	1694 (8.26%)	Male	4
Z08151724	Cow	27899	32.4	26.6	(%)	(%)	5890 (29.92%)	2953 (25.8%)	2534 (20.32%)	1379 (16.17%)	Female	6
Z08151727	Cow	38999	30.1	26.8	924 (0%)	558 (0%)	6454 (19.01%)	2996 (18.69%)	4243 (9.33%)	2526 (8.43%)	Female	4
Z08151731	Cow	10515	31.9	26.2	115 (0%)	83 (0%)	1167 (4.11%)	1049 (4.48%)	588 (1.36%)	535 (1.12%)	Female	2.5
Z08151735	Cow	88726	30	26.6	276 (0%)	104 (0%)	6701 (8.85%)	1774 (6.43%)	2373 (9.44%)	661 (4.99%)	Male	4
Z08151742	Cow	19672	30.2	26.6	188 (0%)	111 (0%)	1709 (5.79%)	1277 (5.25%)	585 (2.74%)	427 (1.64%)	Female	8
Z08151749	Cow	88439	29.8	26.8	291 (0%)	89 (0%)	5341 (9.59%)	1453 (6.88%)	1618 (5.32%)	673 (1.93%)	Female	2
Z08151751	Cow	12178	30.4	27.2	82 (0%)	66 (0%)	(%)	(%)	(%)	(%)	Male	4
Z08151752	Cow	87926	30	27.1	432 (0%)	133 (0%)	4839 (8.2%)	1298 (6.16%)	1750 (5.26%)	632 (2.37%)	Female	1
Z08151759	Cow	95185	31.2	26.6	528 (0%)	209 (0%)	11662 (18.93%)	2806 (17.39%)	9085 (15%)	1834 (10.85%)	Female	2 years 4 months
Z08151763	Cow	49614	30.1	26.7	521 (0%)	197 (0%)	4382 (9.65%)	1764 (8.28%)	1153 (4.25%)	518 (1.93%)	Male	7
Z08151767	Cow	66070	30.7	25.9	146 (0%)	84 (0%)	3415 (16.63%)	1202 (11.98%)	1864 (13.14%)	465 (12.69%)	Male	2 years 4 months
Z08151771	Cow	24506	30.7	25.3	(%)	(%)	4851 (19.56%)	2877 (19.05%)	(%)	(%)	Female	3
Z08151778	Cow	19246	33.5	26.3	277 (0%)	167 (0%)	3811 (16.98%)	2114 (16.13%)	2506 (12.65%)	1403 (11.9%)	Male	5
Z08151779	Cow	48429	31.4	27.4	327 (0%)	209 (0%)	7770 (17.31%)	2815 (17.02%)	4096 (14.75%)	1692 (11.88%)	Female	1 year 10 months
Z08151785	Cow	64595	31.5	27.4	(%)	(%)	7260 (33.57%)	2489 (32.1%)	3257 (24.78%)	1074 (18.99%)	Female	10 months
Z08151792	Cow	16018	30.6	26.3	(%)	(%)	3116 (19%)	2704 (18.71%)	(%)	(%)	Female	2
Z08151793	Cow	113532	30.2	27.3	717 (0%)	411 (0%)	12306 (24.17%)	3030 (22.41%)	8341 (12.23%)	2673 (9.32%)	Female	6
Z08151796	Cow	37538	30.3	27.5	360 (0%)	272 (0%)	4044 (15.03%)	2036 (14.24%)	2590 (5.91%)	1605 (3.36%)	Female	4
Z08151799	Cow	204151	30.5	27	762 (0%)	357 (0%)	12925 (24.45%)	2222 (20.7%)	8735 (14.04%)	1770 (11.24%)	Female	2
Z08151810	Cow	55706	30.4	27.4	515 (0%)	428 (0%)	7163 (25.3%)	2725 (23.82%)	4917 (11.78%)	2474 (9.9%)	Female	4
Z08151811	Cow	55288	30.4	26.6	520 (0%)	406 (0%)	6953 (23.18%)	2661 (21.53%)	4774 (10.81%)	2269 (9.61%)	Female	2
Z08151817	Cow	144222	30.2	26.4	767 (0%)	431 (0%)	13083 (24.1%)	2842 (21.6%)	8670 (13.1%)	2391 (9.54%)	Female	2
Z08151820	Cow	76579	31.4	26.8	(%)	(%)	9845 (27.98%)	3024 (25.03%)	3932 (22.25%)	1487 (15.8%)	Male	3
Z08151822	Cow	37150	30.9	26	(%)	(%)	6641 (22.92%)	3179 (21.77%)	4623 (16.42%)	2225 (14.65%)	Female	6
Z08151828	Cow	90747	31	26.1	556 (0%)	424 (0%)	12618 (21.69%)	3176 (20.94%)	10583 (15.98%)	2500 (14.12%)	Female	3
Z08151831	Cow	34133	30.7	25.8	(%)	(%)	6967 (23.14%)	3587 (22.22%)	4714 (18.46%)	2718 (17.44%)	Male	4
Z08151835	Cow	89442	30.1	27.2	372 (0%)	336 (0%)	12711 (23.44%)	3321 (23.13%)	9116 (17.08%)	2776 (14.01%)	Female	5
Z08151841	Cow	27096	33.2	27.2	(%)	(%)	6784 (21.14%)	3256 (19.44%)	3960 (12.65%)	2447 (12.18%)	Female	6
Z08151844	Cow	56340	33.2	26.8	502 (0%)	402 (0%)	9384 (21.58%)	2887 (19.78%)	6100 (13.69%)	2264 (12.68%)	Female	3
Z08151848	Cow	21354	33.2	27.1	(%)	(%)	5066 (19.84%)	2798 (18.41%)	2903 (10.61%)	2072 (9.94%)	Female	3
Z08151859	Cow	23492	33.4	26.5	292 (0%)	233 (0%)	5144 (21.35%)	2604 (20.12%)	3341 (12.9%)	1873 (10.95%)	Female	4
Z08151863	Cow	92147	31.3	27.5	377 (0%)	270 (0%)	13333 (22.14%)	3363 (20.49%)	7087 (16.99%)	2062 (13.92%)	Female	5
Z08151865	Cow	28391	33.4	26.5	364 (0%)	305 (0%)	5981 (20.65%)	2645 (20.68%)	3657 (14.3%)	1861 (11.88%)	Male	4
Z08151875	Cow	27271	33.5	26	315 (0%)	156 (0%)	4651 (17.78%)	2080 (17.84%)	2739 (13.36%)	1187 (11.96%)	Female	3
Z08151882	Cow	171224	30.7	25.8	253 (0%)	98 (0%)	9363 (20.61%)	1785 (14.79%)	6005 (16.79%)	894 (10.07%)	Male	3
Z08151887	Cow	11449	30.9	26.2	117 (0%)	94 (0%)	(%)	(%)	(%)	(%)	Female	3.5
Z08151889	Cow	19721	33.7	27.2	216 (0%)	94 (0%)	2100 (7.62%)	1019 (7.56%)	1164 (4.3%)	604 (3.48%)	Male	3
Z08151893	Cow	14159	30.3	26.5	211 (0%)	125 (0%)	1655 (8.04%)	1474 (7.94%)	587 (4.09%)	505 (2.97%)	Male	3
Z08151898	Cow	17921	30.4	27	216 (0%)	126 (0%)	1865 (6.11%)	1413 (6.02%)	747 (3.61%)	571 (2.63%)	Female	5
Z08151905	Cow	116296	31.2	27	426 (0%)	154 (0%)	9439 (18.2%)	1978 (17.04%)	6910 (15.9%)	1016 (11.71%)	Female	4
Z08151909	Cow	29715	33.4	26.2	226 (0%)	73 (0%)	2467 (10.21%)	907 (8.93%)	1200 (6.5%)	455 (3.96%)	Female	3
Z08151910	Cow	200053	30.5	25.8	351 (0%)	145 (0%)	13757 (22.96%)	2456 (19.06%)	10396 (17.13%)	1393 (12.06%)	Male	5 years 10 months
Z08151917	Cow	99471	31.5	27.3	504 (0%)	288 (0%)	12493 (21.65%)	2784 (20.01%)	10954 (16.74%)	2227 (15.58%)	Female	3
Z08151920	Cow	79788	30.3	27	762 (0%)	491 (0%)	7596 (18.68%)	2288 (18.14%)	4341 (12.74%)	1592 (12.56%)	Female	3
Z08151923	Cow	77063	30.6	26.5	398 (0%)	204 (0%)	8810 (19.48%)	2481 (18.18%)	4520 (14.16%)	1603 (12.16%)	Female	2
Z08151926	Cow	325232	31	26.6	361 (0%)	237 (0%)	14594 (22.82%)	2306 (20.21%)	14587 (19.35%)	1805 (16.95%)	Female	4
Z08151932	Cow	6543	33.4	26.3	163 (0%)	147 (0%)	(%)	(%)	(%)	(%)	Male	4
Z08151934	Cow	27357	33.8	27.2	370 (0%)	360 (0%)	5846 (21.98%)	2752 (20.57%)	4187 (14.04%)	2145 (13.85%)	Male	2
Z08151941	Cow	154247	30.4	27.4	761 (0%)	413 (0%)	13709 (23.81%)	2828 (22.67%)	9976 (13.87%)	2402 (10.74%)	Female	2
Z08151945	Cow	49486	30.3	27.2	500 (0%)	397 (0%)	5970 (23.22%)	2458 (21.44%)	3565 (10.27%)	1899 (8.53%)	Male	adult
Z08151950	Cow	43628	30.2	26.9	447 (0%)	411 (0%)	6238 (24.48%)	2849 (22.99%)	4200 (12.07%)	2526 (10.21%)	Female	adult
Z08151960	Cow	21884	30.7	27.8	(%)	(%)	3403 (14.34%)	2402 (13.7%)	(%)	(%)	Male	adult
Z08151983	Cow	119798	30.1	26.5	844 (0%)	571 (0%)	12742 (21.35%)	3039 (20.14%)	8327 (12.72%)	2565 (9.98%)	Female	4 yrs
Z08151989	Cow	27415	33.2	27.2	(%)	(%)	4958 (19.99%)	2330 (20%)	3225 (13.36%)	1710 (11.64%)	Female	4 yrs
Z08151994	Cow	21661	33.4	26.3	(%)	(%)	5438 (22.23%)	3024 (21.73%)	3121 (14.55%)	2104 (13.83%)	Male	5 yrs
Z08151998	Cow	17118	33.8	27.4	(%)	(%)	4075 (23.21%)	2556 (22.18%)	2845 (14.59%)	1971 (13.95%)	Female	6 yrs
Z08152000	Cow	38526	30.4	26.9	461 (0%)	441 (0%)	6403 (21.3%)	3099 (21.43%)	3887 (11.55%)	2663 (10.66%)	Female	5 yrs
Z08152009	Cow	25076	30.2	26.9	(%)	(%)	4575 (19.91%)	2951 (18.87%)	(%)	(%)	Female	5 yrs
Z08152016	Cow	48994	30.1	26.9	542 (0%)	493 (0%)	7121 (19.39%)	2966 (18.64%)	4716 (10.03%)	2697 (9.31%)	Female	6 yrs
Z08152019	Cow	140970	29.7	25.7	849 (0%)	492 (0%)	13936 (21.71%)	3173 (21.46%)	8743 (11.57%)	2741 (8.72%)	Male	2yrs
Z08152029	Cow	33917	33.1	27.2	470 (0%)	388 (0%)	8310 (19.68%)	3298 (17.47%)	5044 (11.52%)	2523 (10.86%)	Female	6 yrs
Z08152033	Cow	32381	30.2	27.1	520 (0%)	446 (0%)	5024 (20.6%)	2777 (19.95%)	3088 (10.69%)	2291 (9.78%)	Male	1yr 10 months
Z08152038	Cow	56064	30.2	26.2	686 (0%)	450 (0%)	7378 (21.01%)	2633 (20.58%)	3874 (11.51%)	2059 (9.23%)	Female	6 yrs
Z08152045	Cow	43180	30	26.9	501 (0%)	423 (0%)	6293 (20.17%)	2913 (19.95%)	4082 (11.34%)	2549 (10.24%)	Female	2 yrs
Z08152050	Cow	32071	30.1	27.1	(%)	(%)	5594 (22.67%)	3052 (22.44%)	3281 (11.55%)	2593 (10.57%)	Male	3yrs
Z08152057	Cow	30546	30.1	26.7	(%)	(%)	5248 (21.11%)	2954 (21.09%)	3022 (11.65%)	2558 (10.24%)	Female	3yrs
Z08152061	Cow	27366	30.3	26.2	(%)	(%)	3535 (19.66%)	2195 (19.41%)	2776 (15.31%)	1622 (13.75%)	Female	24 yrs
Z08152067	Cow	59130	30.7	26.6	(%)	(%)	9245 (27.01%)	3373 (24.79%)	6445 (18.93%)	2273 (16.19%)	Female	60 MONTHS
Z08152080	Cow	28030	30.2	26.1	(%)	(%)	5174 (22.3%)	3079 (21.11%)	3209 (9.32%)	2733 (8.2%)	Female	60 months
Z08152085	Cow	81775	30.5	27.5	383 (0%)	319 (0%)	12912 (22.27%)	3518 (20.67%)	6365 (16.29%)	2555 (13.58%)	Female	5
Z08152093	Cow	257780	30.6	26.6	385 (0%)	253 (0%)	19094 (26.8%)	3052 (24.51%)	15738 (21.15%)	2083 (19.49%)	Female	3
Z08152096	Cow	92472	30.1	27.4	360 (0%)	316 (0%)	11551 (24.59%)	2970 (24.24%)	7630 (18.35%)	2327 (15.81%)	Male	5
Z08152098	Cow	47553	31.1	27	312 (0%)	305 (0%)	7237 (24.73%)	2634 (24.34%)	4671 (18.63%)	1888 (13.82%)	Female	5
Z08152104	Cow	41646	31.3	27.5	(%)	(%)	4889 (20.8%)	2084 (20.11%)	3064 (16.61%)	1327 (14.92%)	Female	2
Z08152106	Cow	117351	31.4	26.6	560 (0%)	346 (0%)	14482 (21.36%)	2980 (20.47%)	12597 (16.09%)	2484 (13.49%)	Male	3
Z08152110	Cow	104818	31.4	27	498 (0%)	301 (0%)	13596 (22.56%)	3026 (21.65%)	11836 (18.26%)	2463 (14.54%)	Male	adult
Z08152121	Cow	109933	31.3	27	514 (0%)	331 (0%)	14639 (22.59%)	3161 (20.56%)	12647 (17.22%)	2596 (15.18%)	Male	5
Z08152123	Cow	352946	30.6	25.5	469 (0%)	272 (0%)	22668 (26.91%)	3298 (23.77%)	19016 (20.84%)	2143 (16.52%)	Female	2
Z08152129	Cow	16205	33.3	26.1	(%)	(%)	3795 (27.83%)	2496 (25.84%)	1627 (17.7%)	1151 (16.07%)	Male	3
Z08152131	Cow	23955	33.4	26.4	(%)	(%)	6176 (23.06%)	3153 (22.55%)	3731 (13.78%)	2328 (12.76%)	Female	2 years 4 months
Z08152136	Cow	55752	31.4	27.3	345 (0%)	333 (0%)	10411 (22.82%)	3360 (20.21%)	5609 (15.21%)	2358 (13.49%)	Female	3
Z08152138	Cow	218849	31.3	26.9	675 (0%)	419 (0%)	17748 (23.04%)	2715 (22.32%)	17453 (19.02%)	2316 (16.67%)	Female	6
Z08152144	Cow	228775	31.1	26.3	861 (0%)	376 (0%)	19217 (20.1%)	2774 (17.38%)	16894 (17.67%)	2222 (14.85%)	Female	2 years 4 months
Z08152152	Cow	20257	30.7	26.4	(%)	(%)	4578 (24.51%)	3318 (23.27%)	(%)	(%)	Female	4
Z08152154	Cow	36491	30.8	26.4	(%)	(%)	7197 (23.02%)	3451 (22.14%)	5056 (17.88%)	2573 (15.7%)	Male	4
Z08152161	Cow	74889	31	26.7	(%)	(%)	10581 (25.08%)	3410 (21.94%)	8129 (18.66%)	2367 (17.83%)	Female	2 years 3 months
Z08152162	Cow	23953	33	26.7	(%)	(%)	5856 (25.72%)	3071 (23.48%)	2396 (20.24%)	1436 (17.76%)	Female	3
Z08152173	Cow	23621	31	26.8	(%)	(%)	5417 (25.53%)	3491 (24.12%)	3752 (17.59%)	2609 (15.75%)	Female	4
Z08152174	Cow	269395	31.2	26.9	722 (0%)	450 (0%)	21442 (22.09%)	2997 (20.29%)	21755 (17.82%)	2485 (15.49%)	Female	4
Z08152185	Cow	124029	30	27.3	745 (0%)	428 (0%)	11681 (21.62%)	2806 (20.49%)	7940 (12.81%)	2292 (9.95%)	Female	3 yrs
Z08152191	Cow	31133	33.1	27.2	(%)	(%)	6950 (23.11%)	2967 (21.84%)	3952 (14.27%)	2254 (12.87%)	Female	3
Z08152198	Cow	90801	30.4	25.8	513 (0%)	303 (0%)	12399 (19.35%)	3141 (18.5%)	5338 (12.46%)	2084 (10.27%)	Male	3
Z08152200	Cow	19790	30.4	26.3	(%)	(%)	4311 (22.89%)	3158 (21.47%)	2765 (15.41%)	2165 (13.9%)	Female	4
Z08152203	Cow	37544	31.4	27.4	(%)	(%)	7515 (24.11%)	3209 (22.53%)	4229 (17.78%)	2392 (16.6%)	Female	4
Z08152208	Cow	43409	30.9	26.6	(%)	(%)	7271 (22.87%)	2857 (21.81%)	5614 (17.39%)	2339 (15.05%)	Female	4
Z08152214	Cow	81462	31.2	26.1	544 (0%)	249 (0%)	11493 (21.54%)	2840 (22.32%)	8791 (18.36%)	2157 (14.65%)	Male	3 years 4 months
Z08152218	Cow	30754	31	26.6	(%)	(%)	6833 (24.73%)	3403 (22.72%)	5239 (17.62%)	2910 (16.15%)	Female	4
Z08152222	Cow	52203	30.7	26.8	(%)	(%)	8695 (28.41%)	3359 (26.38%)	5766 (20.64%)	2270 (18.15%)	Female	3
Z08152225	Cow	21685	30.2	26.9	(%)	(%)	4914 (21.2%)	3333 (20.79%)	(%)	(%)	Female	5
Z08152229	Cow	42374	30.7	26.4	(%)	(%)	7565 (20.98%)	3407 (19.87%)	5761 (14.84%)	2554 (12.06%)	Female	2
Z08152238	Cow	132675	30.4	26.8	471 (0%)	334 (0%)	16074 (24.03%)	3143 (21.73%)	10783 (17.32%)	2353 (12.92%)	Female	3 years 6 months
Z08152239	Cow	275798	31.2	26.7	682 (0%)	400 (0%)	21859 (22.96%)	2850 (20.7%)	20666 (18.36%)	2380 (15.38%)	Male	2
Z08152245	Cow	124834	31.1	26.9	269 (0%)	234 (0%)	13118 (27.27%)	3055 (24.62%)	10130 (20.14%)	1951 (16.15%)	Female	3
Z08152247	Cow	142985	30.8	26.4	350 (0%)	334 (0%)	15460 (25.66%)	3429 (23.27%)	12199 (19.08%)	2436 (15.89%)	Female	4
Z08152256	Cow	196269	31.3	27.2	714 (0%)	423 (0%)	19836 (22.28%)	3062 (21.91%)	18913 (18.02%)	2621 (14.92%)	Male	3
Z08152259	Cow	221437	30.7	26.5	450 (0%)	334 (0%)	16853 (23.51%)	3155 (21.74%)	14512 (17.9%)	2261 (15.08%)	Female	3
Z08152268	Cow	114711	31.1	27	552 (0%)	346 (0%)	13419 (19.38%)	2995 (19.57%)	12448 (15.18%)	2445 (11.82%)	Male	3
Z08152270	Cow	175516	30.6	25.9	(%)	(%)	16330 (25.87%)	3427 (22.44%)	13539 (19.32%)	2432 (17.39%)	Male	3
Z08152284	Cow	18312	32.2	26.3	(%)	(%)	4415 (23.76%)	2990 (21.81%)	(%)	(%)	Male	4
Z08161298	Cow	32690	30.1	26.8	(%)	(%)	5105 (23.66%)	2827 (23.13%)	3148 (13.37%)	2387 (12.23%)	Female	5 yrs
Z08161305	Cow	28706	33.2	27.3	(%)	(%)	6723 (23.5%)	3069 (22.78%)	4168 (14.42%)	2293 (13.56%)	Female	4 yrs
Z08161310	Cow	37840	30.2	26.9	545 (0%)	512 (0%)	5323 (19.8%)	2641 (19.05%)	3417 (10.86%)	2230 (9.78%)	Male	2 4 months
Z08161316	Cow	30478	32.3	26.7	(%)	(%)	6791 (22.38%)	3233 (22.52%)	3940 (14.04%)	2570 (12.76%)	Female	2yrs 8 months
Z08161322	Cow	20976	30.2	25.8	(%)	(%)	4182 (20.49%)	3061 (20.88%)	(%)	(%)	Female	5 yrs
Z08161332	Cow	21105	33.7	27.4	(%)	(%)	5042 (22.87%)	2919 (22.4%)	3287 (13.75%)	2160 (13.47%)	Male	2 yrs
Z08161338	Cow	230923	31.2	26.6	667 (0%)	324 (0%)	16546 (20.51%)	2521 (18.56%)	15708 (17.5%)	2049 (13.81%)	Male	2 yrs
Z08161343	Cow	26387	33.3	26.2	(%)	(%)	5671 (22.32%)	2853 (21.1%)	3770 (13.53%)	2087 (12.03%)	Female	2 yrs
H08143672	Human	34138	30.2	27.4	1042 (0%)	459 (0%)	4667 (0.56%)	1886 (0.37%)	2437 (0.25%)	1482 (0.07%)	Female	40.44353
H08143673	Human	60934	30.1	26.5	1064 (0%)	325 (0%)	5813 (1.48%)	1544 (1.55%)	2539 (2.4%)	1063 (1.41%)	Male	50.7269
H08143674	Human	81132	31.4	26.4	1180 (0%)	424 (0%)	6626 (1.03%)	1744 (0.86%)	3040 (0.69%)	1049 (0.38%)	Female	21.19097
H08143675	Human	12773	30.9	26.2	189 (0%)	186 (0%)	1008 (0.69%)	881 (0.68%)	925 (0.11%)	744 (0.13%)	Male	39.68789
H08143676	Human	34085	30.7	26.6	899 (0%)	407 (0%)	4218 (0.76%)	1801 (0.78%)	1946 (0.51%)	1090 (0.18%)	Female	36.36961
H08143677	Human	43181	30.2	27.1	1137 (0%)	391 (0%)	4530 (0.75%)	1591 (0.69%)	2404 (0.71%)	1268 (0.39%)
H08143678	Human	107953	30.5	26.4	1326 (0%)	422 (0%)	8581 (1.28%)	1776 (1.58%)	3331 (0.84%)	1164 (0.43%)	Female	16.3614
H08143679	Human	22900	29.9	25.8	830 (0%)	454 (0%)	2690 (1.34%)	1602 (1.75%)	2106 (1.23%)	1593 (0.75%)	Male	23.06366
H08143681	Human	180072	30.2	26.8	2080 (0%)	564 (0%)	12395 (0.99%)	1644 (1.82%)	6176 (1.39%)	1677 (0.54%)	Female	32.39425
H08143682	Human	53878	31.2	26.7	1053 (0%)	433 (0%)	5745 (1.24%)	1735 (1.21%)	3477 (1.64%)	1395 (1.22%)
H08143683	Human	351908	30.9	27	935 (0%)	283 (0%)	7394 (2.33%)	1089 (2.3%)	5436 (1.16%)	1063 (0.47%)	Male	27.43327
H08143684	Human	120498	30.9	26.7	566 (0%)	208 (0%)	3437 (1.86%)	1074 (1.58%)	2665 (0.98%)	786 (0.25%)
H08143685	Human	53120	30.3	27.4	908 (0%)	493 (0%)	5685 (1.78%)	2025 (2.42%)	2908 (1.89%)	1417 (0.99%)	Female	35.38398
H08143686	Human	30531	30.7	25.9	811 (0%)	372 (0%)	3732 (1.39%)	1725 (1.45%)	1967 (1.12%)	1141 (1.05%)
H08143687	Human	10239	33.3	25.7	568 (0%)	335 (0%)	1551 (1.03%)	1242 (1.13%)	1065 (0.56%)	887 (0.45%)	Male	38.43943
H08143688	Human	49164	31.2	26.4	1076 (0%)	462 (0%)	5268 (2.71%)	1662 (2.59%)	3632 (2.15%)	1428 (0.91%)
H08143689	Human	53041	31	27	952 (0%)	427 (0%)	4175 (2.37%)	1391 (2.88%)	2901 (3.52%)	1184 (2.36%)	Female	46.22587
H08143690	Human	40480	31.2	27.5	861 (0%)	390 (0%)	4653 (1.74%)	1717 (2.1%)	2833 (2.89%)	1340 (1.94%)
H08143691	Human	9030	31.3	25	282 (0%)	263 (0%)	(%)	(%)	(%)	(%)
H08143692	Human	19259	33.7	26.4	576 (0%)	241 (0%)	1686 (0.71%)	858 (1.05%)	1062 (0.19%)	594 (0%)	Male	20.07392
H08143693	Human	21059	33.5	27.1	(%)	(%)	1443 (1.39%)	804 (1.24%)	1098 (1.18%)	658 (0.91%)	Female	48.62423
H08143694	Human	118352	30.8	26.3	718 (0%)	346 (0%)	4796 (4.59%)	1196 (4.52%)	4762 (3.65%)	1110 (1.8%)	Female	23.88501
H08143695	Human	51855	30.3	27.5	746 (0%)	345 (0%)	4660 (1.89%)	1728 (2.26%)	1999 (1.8%)	953 (1.47%)	Male	45.99589
H08143696	Human	171872	30.8	26.8	946 (0%)	401 (0%)	7282 (4.38%)	1496 (3.48%)	6834 (4.07%)	1308 (2.14%)	Male	58.44764
H08143697	Human	27884	31.1	26.3	826 (0%)	462 (0%)	3357 (4.11%)	1629 (3.87%)	2556 (3.25%)	1378 (2.9%)
H08143700	Human	524533	31.1	25.6	1265 (0%)	396 (0%)	12715 (4.29%)	1333 (4.28%)	10080 (4.76%)	1299 (1.08%)	Female	39.85216
H08143701	Human	32743	31.1	27.2	931 (0%)	495 (0%)	3684 (2.55%)	1581 (2.85%)	2924 (3.04%)	1453 (1.93%)	Female	24.83778
H08143706	Human	19994	32.7	26.8	(%)	(%)	1464 (2.66%)	885 (1.92%)	1200 (2.33%)	711 (1.27%)	Female	26.51335
H08143707	Human	30076	32.9	27.6	1147 (0%)	443 (0%)	4256 (0.92%)	1507 (1.06%)	2502 (0.88%)	1173 (0.6%)	Male	38.63655
H08143708	Human	42041	32	26	304 (0%)	123 (0%)	1595 (1.38%)	561 (1.6%)	603 (1.49%)	291 (0.69%)
H08143709	Human	29396	32.8	26.8	940 (0%)	357 (0%)	2241 (0.89%)	869 (1.27%)	2176 (0.51%)	1015 (0.1%)	Male	12.0575
H08143710	Human	14676	31.7	26.3	(%)	(%)	1495 (3.08%)	1176 (3.32%)	1126 (1.87%)	781 (1.92%)	Female	40.37782
H08143711	Human	19651	32.9	27.1	822 (0%)	336 (0%)	1973 (0.51%)	954 (0.31%)	1457 (0.27%)	887 (0%)	Female	44.78029
H08143712	Human	167798	30.9	27	737 (0%)	318 (0%)	7596 (2.3%)	1479 (2.16%)	5324 (3.25%)	1121 (1.34%)
H08143713	Human	8660	32.6	27.8	700 (0%)	471 (0%)	(%)	(%)	(%)	(%)	Female	51.18686
H08143714	Human	6990	32.4	27.3	606 (0%)	440 (0%)	(%)	(%)	(%)	(%)	Female	65.08419
H08143715	Human	34651	30.9	26.8	251 (0%)	201 (0%)	2512 (2.43%)	1156 (1.82%)	1653 (1.88%)	746 (1.07%)	Male	61.6345
H08143716	Human	238405	31	26.6	891 (0%)	290 (0%)	8528 (1.84%)	1405 (1.57%)	4719 (3.35%)	1002 (1%)
H08143717	Human	24972	32.5	26.6	(%)	(%)	2220 (4.01%)	1205 (4.32%)	1517 (3.63%)	728 (1.37%)	Male	30.81725
H08143718	Human	68235	30.5	27.3	1126 (0%)	512 (0%)	7591 (2.08%)	2233 (2.6%)	3406 (1.59%)	1410 (0.85%)	Female	42.44764
H08143719	Human	49511	31.4	27.1	908 (0%)	441 (0%)	5661 (2.42%)	1949 (3.18%)	2764 (2.21%)	1211 (0.5%)	Male	16.3614
H08143720	Human	17481	30.6	26.2	(%)	(%)	2248 (3.47%)	1708 (3.22%)	1934 (3.05%)	1428 (2.52%)	Female	47.17865
H08143721	Human	54821	30.9	26.5	347 (0%)	194 (0%)	2570 (1.6%)	1021 (0.98%)	1707 (0.59%)	777 (0.13%)	Male	31.70431
H08143722	Human	18003	31.1	26.6	203 (0%)	199 (0%)	1763 (1.02%)	1238 (0.89%)	1182 (0.34%)	800 (0%)	Male	17.37988
H08143723	Human	33915	33.2	26.4	975 (0%)	440 (0%)	4514 (1.75%)	1542 (2.72%)	2721 (1.36%)	1018 (0.59%)	Male	32.03286
H08143724	Human	23422	30.3	26.3	443 (0%)	324 (0%)	2470 (3.04%)	1556 (2.51%)	2119 (1.75%)	1312 (1.52%)	Male	58.71047
H08143725	Human	73026	30.9	26.1	694 (0%)	396 (0%)	5417 (2.66%)	1721 (2.67%)	4313 (2.13%)	1363 (1.47%)	Male	47.04723
H08143726	Human	206507	30.3	27.7	1639 (0%)	372 (0%)	9869 (0.43%)	1200 (0.33%)	4225 (0.36%)	1289 (0.08%)	Male	48.55852
H08143727	Human	35513	30.3	26.1	1046 (0%)	406 (0%)	3220 (0.59%)	1239 (0.73%)	2541 (0.12%)	1423 (0.07%)
H08143728	Human	14222	31.2	26	192 (0%)	188 (0%)	1581 (1.2%)	1283 (1.33%)	1027 (1.56%)	770 (0.91%)
H08143729	Human	67065	30.1	26.2	1006 (0%)	319 (0%)	6476 (0.68%)	1598 (0.69%)	2376 (0.59%)	1076 (0.65%)	Female	29.04312
H08143730	Human	64777	30.6	26.2	122 (0%)	100 (0%)	1003 (4.39%)	337 (4.15%)	668 (2.54%)	259 (0.39%)	Female	10.94045
H08143731	Human	17497	33.7	27.5	659 (0%)	337 (0%)	2548 (0.59%)	1305 (0.38%)	1496 (0.53%)	879 (0.34%)
H08143732	Human	65626	30.1	27.2	1396 (0%)	445 (0%)	6905 (2.22%)	1853 (2.64%)	3600 (3.39%)	1495 (2.07%)	Male	66.13552
H08143733	Human	60115	30.4	27.3	478 (0%)	172 (0%)	3329 (0.84%)	1092 (0.73%)	1114 (0.36%)	472 (0.42%)
H08143734	Human	22205	33.3	26.2	742 (0%)	339 (0%)	3578 (10.54%)	1737 (10.42%)	2376 (7.74%)	1129 (5.4%)
H08143735	Human	50641	30	26.8	1311 (0%)	496 (0%)	3784 (1.88%)	1354 (2.36%)	3288 (2.04%)	1617 (1.79%)
H08143737	Human	76508	31.6	27.2	(%)	(%)	3116 (0.96%)	839 (0.48%)	1552 (0.97%)	584 (0%)	Male	20.27105
H08143739	Human	73261	30.4	27.5	920 (0%)	360 (0%)	6896 (1.86%)	1734 (2.02%)	3228 (3.07%)	1230 (0.89%)	Female	23.4579
H08143740	Human	43716	33.5	27.5	920 (0%)	341 (0%)	3158 (3.04%)	984 (3.56%)	2379 (2.94%)	796 (1.63%)	Female	20.36961
H08143741	Human	102919	30.8	26.8	703 (0%)	332 (0%)	5759 (2.21%)	1531 (2.16%)	4190 (1.89%)	1216 (1.07%)	Male	27.66324
H08143742	Human	14600	30.7	27.2	611 (0%)	480 (0%)	3080 (2.14%)	2307 (2.47%)	(%)	(%)
H08143743	Human	27951	30.7	26.5	454 (0%)	384 (0%)	2902 (3.51%)	1604 (3.18%)	2575 (3.18%)	1351 (2.22%)	Male	45.04312
H08143744	Human	197621	30.9	26.3	669 (0%)	235 (0%)	4983 (1.87%)	897 (1.67%)	3061 (1.11%)	832 (0.24%)	Female	59.30185
H08143745	Human	28346	32.7	27.7	1053 (0%)	415 (0%)	2959 (1.22%)	1130 (1.33%)	2334 (1.41%)	1218 (0.82%)
H08143746	Human	29362	29.9	26.2	850 (0%)	402 (0%)	3510 (1.2%)	1713 (1.17%)	2119 (1.13%)	1344 (0.52%)	Female	39.55647
H08143747	Human	21977	30.4	26.4	740 (0%)	367 (0%)	2671 (3.82%)	1544 (4.47%)	1544 (2.27%)	1085 (1.75%)	Female	58.64476
H08143750	Human	14113	33.1	26.8	(%)	(%)	1481 (3.65%)	1084 (3.41%)	1042 (2.5%)	788 (2.16%)
H08143751	Human	44594	30.2	27.1	1161 (0%)	465 (0%)	3689 (2.6%)	1369 (2.92%)	2927 (2.29%)	1612 (1.05%)	Female	49.28131
H08143754	Human	24489	30.4	26.6	753 (0%)	374 (0%)	2555 (1.6%)	1359 (1.84%)	1737 (1.38%)	1182 (0.93%)	Female	37.48665
H08143755	Human	48723	30.4	27.1	1183 (0%)	517 (0%)	4286 (3.62%)	1548 (3.94%)	3385 (3.9%)	1605 (1.93%)
H08143756	Human	23502	33.4	26.9	(%)	(%)	923 (2.06%)	504 (2.38%)	678 (2.06%)	285 (0.35%)	Female	37.81519
H08143757	Human	24285	30.4	27.1	894 (0%)	467 (0%)	2810 (2.06%)	1600 (2.12%)	2278 (2.11%)	1546 (1.23%)	Female	64.22998
H08143759	Human	29167	33.4	27.6	731 (0%)	299 (0%)	3255 (0.74%)	1241 (0.64%)	1885 (0.58%)	843 (0.24%)
H08143882	Human	44303	30.1	26.6	932 (0%)	423 (0%)	3664 (2.32%)	1388 (2.52%)	2683 (2.5%)	1394 (1.51%)	Female	29.56879
H08143884	Human	99519	31.2	27	1134 (0%)	419 (0%)	7641 (2.46%)	1636 (3%)	4736 (4.2%)	1357 (2.65%)	Female	52.3039
H08143885	Human	68709	31.1	27.1	964 (0%)	442 (0%)	5144 (4.16%)	1427 (4.2%)	3576 (3.3%)	1202 (1.75%)
H08143886	Human	46911	32.3	27.1	824 (0%)	274 (0%)	4388 (0.73%)	1312 (0.91%)	1898 (0.58%)	786 (0.38%)	Female	33.80698
H08143888	Human	8894	30.2	26.7	583 (0%)	503 (0%)	(%)	(%)	(%)	(%)	Female	54.50513
H08143889	Human	59164	30.3	27.3	1267 (0%)	438 (0%)	4736 (1.67%)	1427 (1.82%)	3204 (2.65%)	1369 (1.9%)	Female	47.54004
H08143890	Human	181081	31.3	26.9	1211 (0%)	326 (0%)	11014 (0.8%)	1431 (0.91%)	4144 (1.23%)	1032 (0.48%)
H08143891	Human	117346	29.8	26.9	861 (0%)	380 (0%)	4947 (4.37%)	1067 (5.34%)	3403 (6.44%)	963 (4.67%)
H08143892	Human	240229	31.4	27.4	1380 (0%)	273 (0%)	7966 (0.85%)	951 (0.84%)	3621 (1.41%)	805 (0.5%)	Male	34.33265
H08143895	Human	58132	30.8	26	400 (0%)	212 (0%)	2575 (0.82%)	982 (0.31%)	1860 (0.27%)	697 (0.14%)	Female	38.17659
H08143896	Human	6408	32.6	27.3	472 (0%)	374 (0%)	(%)	(%)	(%)	(%)	Female	54.50513
H08143897	Human	37101	31.1	27	758 (0%)	366 (0%)	2992 (4.58%)	1152 (4.34%)	1942 (2.78%)	993 (2.42%)	Female	48.16427
H08143898	Human	134213	31.7	26.9	314 (0%)	109 (0%)	2775 (2.77%)	609 (2.96%)	970 (4.54%)	260 (2.31%)	Male	11.76181
H08143899	Human	51607	29.7	26.5	650 (0%)	375 (0%)	4922 (1.52%)	1909 (1.73%)	2032 (2.02%)	1044 (1.53%)	Female	46.25873
H08143900	Human	52754	30.4	27.4	478 (0%)	199 (0%)	3228 (2.85%)	1160 (2.16%)	1470 (2.04%)	605 (1.65%)	Female	15.40862
H08143901	Human	34779	33.3	26.1	816 (0%)	374 (0%)	4083 (0.98%)	1386 (1.15%)	2314 (0.95%)	957 (0.84%)	Male	22.50513
H08143902	Human	152483	30.2	26.9	1122 (0%)	403 (0%)	12029 (1.65%)	2107 (2.61%)	4109 (3.5%)	1087 (1.75%)
H08143903	Human	41791	30.2	27.2	1160 (0%)	491 (0%)	4340 (1.61%)	1664 (1.74%)	2960 (2.03%)	1609 (1.24%)	Female	46.81725
H08143904	Human	120356	31.8	27.4	(%)	(%)	4874 (2.17%)	1097 (1.46%)	2429 (1.85%)	768 (0.65%)
H08143906	Human	1027659	29.3	27.9	2418 (0%)	297 (0%)	32618 (0.41%)	1613 (0.43%)	6544 (1.91%)	820 (0.61%)	Female	35.18686
H08143907	Human	217689	31.4	27.2	1432 (0%)	273 (0%)	10116 (0.66%)	1233 (0.65%)	3419 (0.88%)	831 (0.12%)	Female	42.38193
H08143908	Human	34826	30.4	26.9	925 (0%)	414 (0%)	4014 (0.77%)	1640 (0.91%)	1953 (0.41%)	1150 (0.09%)	Male	35.58111
H08143910	Human	77177	30.9	26.6	656 (0%)	316 (0%)	4052 (1.97%)	1237 (1.21%)	3436 (0.99%)	1139 (0.26%)
H08143911	Human	76212	30.8	27.5	791 (0%)	291 (0%)	8531 (0.61%)	1911 (0.58%)	2136 (0.84%)	829 (0.97%)	Male	24.21355
H08143912	Human	236415	31.1	26.7	1041 (0%)	392 (0%)	8912 (2.61%)	1422 (2.6%)	6817 (2.92%)	1283 (1.33%)	Female	44.68172
H08143913	Human	38446	32.8	27.8	929 (0%)	270 (0%)	2542 (1.18%)	866 (0.92%)	1718 (0.52%)	753 (0.53%)	Female	46.68583
H08143914	Human	90985	32.1	26.3	1264 (0%)	386 (0%)	7548 (0.57%)	1608 (0.68%)	3323 (0.27%)	1107 (0.09%)
H08143916	Human	51817	31.7	27.4	547 (0%)	212 (0%)	3953 (0.86%)	1237 (0.57%)	1381 (0.72%)	542 (0.18%)
H08143917	Human	109908	30.6	25.9	267 (0%)	206 (0%)	1849 (6.76%)	651 (7.07%)	1424 (2.11%)	407 (0.49%)
H08143918	Human	49746	31.8	27	1356 (0%)	415 (0%)	3655 (0.98%)	1027 (0.88%)	2837 (0.42%)	1249 (0.16%)
H08143920	Human	11802	32.2	26.6	(%)	(%)	1129 (1.42%)	956 (1.57%)	865 (1.04%)	658 (0.15%)	Female	32.29569
H08143921	Human	87253	30.6	26.4	508 (0%)	311 (0%)	4615 (3.38%)	1241 (2.58%)	3580 (1.93%)	1020 (0.88%)	Female	42.84189
H08143922	Human	14662	32.5	27.8	845 (0%)	433 (0%)	2201 (0.32%)	1392 (0.5%)	1724 (0.41%)	1261 (0.24%)	Female	17.67556
H08143924	Human	14767	32.5	27.1	345 (0%)	213 (0%)	1076 (2.6%)	852 (3.17%)	754 (0.53%)	528 (0.19%)	Male	49.54415
H08143925	Human	5433	32.4	27.1	458 (0%)	401 (0%)	(%)	(%)	(%)	(%)
H08143926	Human	35503	32.9	27.3	1234 (0%)	465 (0%)	4387 (1.07%)	1446 (1.11%)	3172 (1.01%)	1378 (0.44%)	Female	58.80904
H08143927	Human	22300	33	27.4	886 (0%)	386 (0%)	2816 (1.38%)	1234 (1.78%)	2152 (1.44%)	1222 (0.98%)	Male	59.95893
H08143928	Human	34059	32.2	26.6	(%)	(%)	2155 (2.6%)	860 (2.56%)	1275 (1.57%)	573 (0.52%)	Female	19.12115
H08143931	Human	37012	32.8	26.7	979 (0%)	346 (0%)	3028 (1.55%)	973 (2.06%)	2131 (0.56%)	963 (0.21%)
H08143935	Human	536505	29.9	26.8	1598 (0%)	343 (0%)	22505 (0.83%)	1733 (0.69%)	5992 (2.25%)	1156 (0.52%)	Male	45.37166
H08143939	Human	51425	31.4	26.7	(%)	(%)	3122 (5.48%)	1352 (5.84%)	2231 (1.84%)	758 (1.19%)	Female	45.53593
H08143940	Human	128571	30.5	26.6	1763 (0%)	569 (0%)	11258 (2.02%)	2080 (2.45%)	4949 (2%)	1421 (0.42%)
H08143942	Human	300040	31.1	26.6	1253 (0%)	297 (0%)	11401 (1.54%)	1127 (1.06%)	4331 (2.52%)	951 (0.84%)	Female	20.46817
H08143944	Human	7551	31.4	26.5	439 (0%)	412 (0%)	(%)	(%)	(%)	(%)
H08143945	Human	20099	33.4	25.7	860 (0%)	467 (0%)	2954 (3.99%)	1577 (4.69%)	1969 (3.66%)	1048 (1.15%)	Female	53.22382
H08143946	Human	201724	30.8	26.8	783 (0%)	287 (0%)	6036 (5.65%)	1121 (5.53%)	5826 (5.08%)	975 (2.46%)	Female	53.51951
H08143947	Human	38985	31.4	26.7	1105 (0%)	561 (0%)	5338 (2.94%)	2152 (2.83%)	2976 (2.55%)	1415 (1.91%)
H08143948	Human	284493	31.2	27.2	879 (0%)	292 (0%)	6848 (3.99%)	1030 (4.27%)	5257 (3.25%)	935 (3.64%)	Female	34.49692
H08143950	Human	101606	30.9	25.7	666 (0%)	361 (0%)	5027 (3.72%)	1285 (3.35%)	4926 (2.76%)	1314 (1.52%)	Male	40.70636
H08143951	Human	18517	30.2	27.5	816 (0%)	467 (0%)	2205 (3.17%)	1501 (3.66%)	1837 (3.27%)	1481 (2.84%)	Male	43.03901
H08143952	Human	129321	30.7	27.1	1992 (0%)	415 (0%)	8972 (0.66%)	1493 (0.8%)	3790 (0.58%)	1258 (0.24%)	Male	27.43327
H08143953	Human	90503	30.1	27.2	1256 (0%)	490 (0%)	8168 (2.31%)	1829 (2.68%)	4202 (2.97%)	1529 (1.57%)	Male	31.50719
H08143954	Human	51811	30.3	27.5	1511 (0%)	552 (0%)	5719 (1.89%)	1773 (2.54%)	3705 (2.16%)	1639 (1.1%)
H08143955	Human	189775	31.2	27.1	1309 (0%)	299 (0%)	10004 (1.14%)	1389 (1.15%)	4044 (2.74%)	984 (0.91%)	Female	25.49487
H08143956	Human	99714	31.3	27.2	1369 (0%)	475 (0%)	9119 (1.43%)	1762 (1.65%)	5044 (1.51%)	1446 (0.76%)
H08143958	Human	31639	30.4	27.6	1063 (0%)	496 (0%)	3996 (1.38%)	1753 (1.94%)	2662 (2.07%)	1519 (1.71%)	Female	55.52361
H08143959	Human	122361	31.2	27	1220 (0%)	393 (0%)	8360 (1.71%)	1534 (2.15%)	4409 (3.11%)	1162 (1.89%)
H08143961	Human	20701	30.2	27	661 (0%)	330 (0%)	2036 (1.08%)	1238 (1.05%)	1496 (0.33%)	1117 (0.18%)	Female	38.6694
H08143962	Human	35006	30.3	26.6	600 (0%)	293 (0%)	3287 (1.55%)	1329 (2.26%)	1569 (0.57%)	945 (0%)	Male	58.48049
H08143964	Human	32950	30.6	26.6	830 (0%)	385 (0%)	3370 (2.43%)	1605 (2.87%)	1916 (1.83%)	1134 (1.06%)	Female	28.09035
H08143967	Human	392071	30.9	26.9	1122 (0%)	300 (0%)	9283 (1.51%)	1182 (1.27%)	5892 (1.37%)	1137 (0.35%)	Male	27.07187
H08143968	Human	18529	29.9	26.8	743 (0%)	403 (0%)	1835 (2.02%)	1214 (2.06%)	1736 (0.75%)	1416 (0.64%)	Female	34.43121
H08143969	Human	51891	31.3	26.4	887 (0%)	395 (0%)	4978 (2.11%)	1662 (2.11%)	2477 (1.41%)	977 (1.02%)	Female	27.00616
H08143971	Human	90926	30.1	27.3	1030 (0%)	373 (0%)	8629 (0.94%)	2009 (0.95%)	2824 (0.67%)	1017 (0.49%)
H08143973	Human	961385	28.6	26.8	3024 (0%)	484 (0%)	28989 (1.43%)	1731 (2.83%)	9091 (4.34%)	1626 (1.78%)	Female	51.74538
H08143975	Human	49712	30.1	26	1299 (0%)	472 (0%)	4961 (1.59%)	1738 (1.9%)	2983 (0.54%)	1511 (0.53%)	Female	22.89938
H08143976	Human	53186	29.8	26.8	1016 (0%)	403 (0%)	4427 (1.45%)	1559 (1.28%)	2873 (1.32%)	1411 (1.2%)	Male	64.26283
H08143977	Human	38055	30	26.7	1160 (0%)	560 (0%)	3365 (3.74%)	1422 (4.64%)	3055 (2.72%)	1711 (1.99%)	Female	39.22792
H08143978	Human	198326	29.9	26.4	1918 (0%)	454 (0%)	10204 (0.55%)	1446 (0.41%)	4342 (0.16%)	1425 (0%)	Female	36.92813
H08143979	Human	43138	30.3	27.1	1139 (0%)	430 (0%)	4705 (1.7%)	1683 (1.9%)	2542 (2.28%)	1300 (1.54%)
H08143980	Human	38307	30.1	27.2	1064 (0%)	477 (0%)	4608 (2.82%)	1922 (3.59%)	2947 (2.85%)	1657 (2.35%)	Female	58.77618
H08143880	Living Space	33671	33	27.3	461 (0%)	177 (0%)	2112 (8.24%)	923 (7.69%)	2092 (4.11%)	763 (2.36%)
Z08151672	Living Space	29201	33.1	26.5	(%)	(%)	6146 (27.12%)	3011 (25.37%)	2910 (21.24%)	1510 (17.75%)
Z08151676	Living Space	166221	23.609	22.852	(%)	(%)	4119 (13.01%)	2104 (12.02%)	2386 (4.78%)	1354 (3.32%)
Z08151733	Living Space	115831	31.4	27.4	(%)	(%)	5108 (17.74%)	1309 (14.67%)	4944 (10.8%)	1156 (8.13%)
Z08151738	Living Space	38912	30.582	27.602	231 (0%)	224 (0%)	3102 (9.67%)	1594 (8.78%)	2193 (4.79%)	1063 (3.76%)
Z08151746	Living Space	173259	31.189	28.362	411 (0%)	152 (0%)	7930 (6.49%)	1568 (4.85%)	3855 (4.75%)	817 (3.55%)
Z08151755	Living Space	20490	30.764	27.156	93 (0%)	59 (0%)	1764 (0.17%)	1121 (0.27%)	381 (0.52%)	257 (0%)
Z08151800	Living Space	191297	31.164	27.958	423 (0%)	127 (0%)	8476 (5.38%)	1511 (2.98%)	3535 (3.88%)	607 (1.32%)
Z08151862	Living Space	72569	28.973	26.717	309 (0%)	175 (0%)	4220 (6.02%)	1357 (6.12%)	1772 (3.84%)	592 (4.05%)
Z08151870	Living Space	62845	27.483	25.48	175 (0%)	88 (0%)	2112 (8.62%)	1032 (8.43%)	1123 (4.81%)	463 (3.67%)
Z08151888	Living Space	28059	28.143	25.327	(%)	(%)	1123 (15.94%)	855 (15.2%)	1137 (8.53%)	799 (7.51%)
Z08151891	Living Space	20496	30.5	25.5	(%)	(%)	677 (7.39%)	500 (6.8%)	789 (2.28%)	550 (2%)
Z08151930	Living Space	37844	27.372	25.549	(%)	(%)	1677 (16.82%)	1068 (14.98%)	1664 (8.89%)	1001 (5.89%)
Z08151970	Living Space	197308	28.946	27.153	384 (0%)	143 (0%)	6090 (13.43%)	1165 (8.84%)	3847 (6.94%)	836 (4.67%)
Z08151980	Living Space	34608	28.86	26.924	(%)	(%)	3248 (16.78%)	1691 (14.78%)	2077 (7.03%)	1192 (6.88%)
Z08151988	Living Space	41714	31.1	26.4	1034 (0%)	681 (0%)	7155 (14.45%)	2753 (12.97%)	2729 (4.91%)	1600 (2.25%)
Z08151996	Living Space	28852	30.897	28.892	395 (0%)	368 (0%)	3232 (10.98%)	1696 (10.08%)	2080 (4.71%)	1111 (2.88%)
Z08152012	Living Space	96946	29.735	27.764	1613 (0%)	476 (0%)	9108 (13.56%)	2319 (11.6%)	5639 (4.38%)	1562 (2.5%)
Z08152053	Living Space	11298	31.6	26.1	(%)	(%)	(%)	(%)	1194 (10.39%)	942 (7.22%)
Z08152075	Living Space	47342	26.401	24.752	1080 (0%)	649 (0%)	4900 (13.63%)	2697 (13.64%)	2743 (4.19%)	2005 (2.64%)
Z08152079	Living Space	79100	27.809	26.694	745 (0%)	339 (0%)	4433 (13.44%)	1376 (10.97%)	2044 (5.38%)	554 (1.99%)
Z08152113	Living Space	46287	29.942	27.177	674 (0%)	283 (0%)	3385 (12.17%)	1266 (11.45%)	2720 (7.68%)	1085 (7.19%)
Z08152118	Living Space	89656	30.3	25.4	(%)	(%)	6230 (18.91%)	1556 (14.78%)	4792 (9.62%)	1195 (7.2%)
Z08152122	Living Space	110032	31.297	28.373	580 (0%)	122 (0%)	5056 (10.05%)	1321 (8.33%)	2401 (5%)	555 (2.88%)
Z08152141	Living Space	34074	27.7	23.9	(%)	(%)	3946 (13.36%)	2473 (11.97%)	2675 (7.29%)	1678 (5.72%)
Z08152143	Living Space	46568	27.268	25.682	380 (0%)	197 (0%)	2189 (10.92%)	1276 (10.82%)	1620 (5.86%)	888 (5.74%)
Z08152172	Living Space	83288	29.7	25	(%)	(%)	6851 (16.64%)	1689 (13.26%)	4353 (8.89%)	1278 (6.81%)
Z08152178	Living Space	41141	27.4	23.7	731 (0%)	517 (0%)	5304 (11.97%)	2838 (11.03%)	2592 (4.71%)	1566 (3.77%)
Z08152213	Living Space	122038	30.8	27.568	1103 (0%)	379 (0%)	9723 (14.7%)	1935 (11.58%)	3790 (5.65%)	735 (2.04%)
Z08152233	Living Space	41061	29.834	26.703	717 (0%)	414 (0%)	6080 (8.36%)	2448 (5.68%)	2130 (1.88%)	1137 (1.5%)
Z08152242	Living Space	104702	24.264	23.113	323 (0%)	302 (0%)	4272 (13.18%)	2255 (11.26%)	2619 (4.73%)	1444 (3.05%)
Z08152275	Living Space	265001	22.804	21.817	(%)	(%)	5369 (14.04%)	3100 (12.61%)	2573 (6.76%)	1963 (6.67%)
Z08161299	Living Space	55480	30.7	25.4	368 (0%)	281 (0%)	5070 (15.64%)	1956 (13.39%)	3354 (7.81%)	1373 (6.26%)
Z08161318	Living Space	216493	24.558	23.331	(%)	(%)	7863 (19.93%)	2189 (17.54%)	5227 (11.9%)	1854 (9.82%)
